# Supplementary material for: Two-Component MprAB System Regulates the Expression of Genes Involved in Cell Envelope Biosynthesis in Corynebacterium glutamicum
Source: Microorganisms. 2025 May 13;13(5):1120. doi: 10.3390/microorganisms13051120 (PMC12113857; doi:10.3390/microorganisms13051120)
Supplement: Supplementary file 1 [file microorganisms-13-01120-s001.zip]

Archive with 1 entries (1 files):
- microorganisms-3559639-supplementary.pdf
